# Supplementary material for: Changes in Left Ventricular Ejection Fraction after Mitral Valve Repair for Primary Mitral Regurgitation
Source: J Clin Med. 2021 Jun 26;10(13):2830. doi: 10.3390/jcm10132830 (PMC8267705; doi:10.3390/jcm10132830)
Supplement: Supplementary file 1 [file jcm-10-02830-s001.zip]

Archive with 1 entries (1 files):
- jcm-1263734-supplementary.pdf
